# Supplementary material for: A lineage-specific Exo70 is required for receptor kinase–mediated immunity in barley
Source: Sci Adv. 2022 Jul 6;8(27):eabn7258. doi: 10.1126/sciadv.abn7258 (PMC9258809; doi:10.1126/sciadv.abn7258)
Supplement: Supplementary file 3 — Data S1 to S8 [file sciadv.abn7258_data_s1_to_s8.zip]

Archive with 8 entries (8 files):
- sciadv.abn7258_data_s1.xlsx
- sciadv.abn7258_data_s2.xlsx
- sciadv.abn7258_data_s3.xlsx
- sciadv.abn7258_data_s4.xlsx
- sciadv.abn7258_data_s5.xlsx
- sciadv.abn7258_data_s6.xlsx
- sciadv.abn7258_data_s7.xlsx
- sciadv.abn7258_data_s8.xlsx
